# Supplementary material for: Microbiota from Specific Pathogen-Free Mice Reduces Campylobacter jejuni Chicken Colonization
Source: Pathogens. 2021 Oct 27;10(11):1387. doi: 10.3390/pathogens10111387 (PMC8621964; doi:10.3390/pathogens10111387)
Supplement: Supplementary file 1 [file pathogens-10-01387-s001.zip]

Archive with 1 entries (1 files):
- pathogens-1381723-supplementary.pdf
